# Supplementary material for: Feasibility Assessment of Parathyroid Hormone Adsorption by Using Polysaccharide-Based Multilayer Film Systems
Source: Polymers (Basel). 2021 Jun 24;13(13):2070. doi: 10.3390/polym13132070 (PMC8271409; doi:10.3390/polym13132070)
Supplement: Supplementary file 1 [file polymers-13-02070-s001.zip]

Archive with 1 entries (1 files):
- polymers-1261380-supplementary.pdf
